# Supplementary material for: Comparative Prognostic Performance of HALP, PIV, and Naples Prognostic Score in Critically Ill Patients with Sepsis: A Retrospective Multicentre Cohort Study
Source: J Clin Med. 2026 Jun 18;15(12):4729. doi: 10.3390/jcm15124729 (PMC13301202; doi:10.3390/jcm15124729)
Supplement: Supplementary file 1 [file jcm-15-04729-s001.zip]

Archive with 1 entries (1 files):
- jcm-4346236-supplementary.pdf
